# Supplementary material for: Comprehensive Collection of Whole-Slide Images and Genomic Profiles for Patients with Bladder Cancer
Source: Sci Data. 2024 Jun 27;11:699. doi: 10.1038/s41597-024-03526-3 (PMC11211330; doi:10.1038/s41597-024-03526-3)
Supplement: Supplementary file 1 — Table S1. Clinical information of 75 patients [file 41597_2024_3526_MOESM1_ESM.xlsx]

## Sheet: Sheet1
Table S1. Clinical information of 75 patients.
Patients ID	Age	Gender	Stage	Smoking	OS	status	Primary/Recurrent	BMI	Hydronephrosis	Urinary nuclear matrix protein(NMP22)	TP53	TTN	KMT2D	MUC16	KDM6A	FAT1	SYNE1	HMCN1	MUC5AC	NEB	PIK3CA	ERCC2	ATM	FGFR3	RB1	ERBB2
FUSCC01	82	Male	III	smokers	1140	1	primary	20.5499	no	（-）	mutation	mutation	mutation	mutation	mutation	mutation	mutation	wild	mutation	mutation	mutation	wild	wild	wild	wild	wild
FUSCC02	50	Male	II	never-smokers	1530	0	primary	23.5078	no	（+）	mutation	mutation	mutation	mutation	mutation	mutation	wild	mutation	wild	wild	wild	wild	mutation	wild	wild	wild
FUSCC03	52	Male	II	smokers	2160	0	primary	18.5911	hydronephrosis of the left kidney	（+）	mutation	mutation	mutation	mutation	mutation	wild	wild	wild	wild	wild	mutation	wild	wild	mutation	wild	wild
FUSCC04	73	Male	III	smokers	1320	0	recurrent	23.6652	mild hydronephrosis of the left kidney	（+）	mutation	mutation	mutation	mutation	wild	mutation	wild	wild	mutation	wild	wild	mutation	wild	wild	wild	wild
FUSCC05	67	Male	III	never-smokers	1290	1	primary	18.937	no	（+）	mutation	mutation	mutation	mutation	wild	wild	mutation	mutation	wild	mutation	wild	mutation	wild	wild	wild	mutation
FUSCC06	63	Male	III	never-smokers	720	1	recurrent	21.5451	no	（+）	mutation	mutation	mutation	mutation	wild	wild	mutation	wild	mutation	wild	mutation	wild	wild	wild	wild	wild
FUSCC07	60	Male	II	smokers	900	1	primary	26.7094	hydronephrosis of the left kidney	（+）	mutation	mutation	mutation	mutation	wild	wild	wild	wild	wild	mutation	wild	wild	wild	wild	wild	wild
FUSCC08	49	Male	II	smokers	1590	1	primary	25.0762	no	（+）	mutation	mutation	mutation	wild	mutation	wild	mutation	wild	wild	mutation	mutation	wild	wild	wild	wild	wild
FUSCC09	73	Male	III	never-smokers	1500	0	primary	22.7583	moderate hydronephrosis of the left kidney	（+）	mutation	mutation	mutation	wild	wild	mutation	mutation	mutation	mutation	mutation	wild	mutation	wild	wild	wild	wild
FUSCC10	71	Male	II	smokers	1380	1	primary	19.0311	no	（+）	mutation	mutation	mutation	wild	wild	mutation	mutation	wild	wild	wild	wild	mutation	mutation	wild	wild	wild
FUSCC11	63	Male	III	smokers	1830	0	recurrent	26.2596	hydronephrosis of the right kidney	（-）	mutation	mutation	mutation	wild	wild	mutation	wild	wild	mutation	mutation	wild	wild	wild	wild	wild	wild
FUSCC12	73	Male	II	never-smokers	1620	0	primary	25.6489	no	（+）	mutation	mutation	mutation	wild	wild	wild	mutation	wild	wild	mutation	wild	wild	wild	mutation	wild	wild
FUSCC13	72	Female	III	never-smokers	1800	0	primary	22.5215	Hydronephrosis of the right kidney with dilation of the entire right ureter	（-）	mutation	mutation	mutation	wild	wild	wild	mutation	wild	wild	wild	wild	wild	wild	wild	wild	wild
FUSCC14	77	Female	II	never-smokers	1380	1	primary	24.6548	/	（+）	mutation	mutation	mutation	wild	wild	wild	wild	mutation	wild	wild	wild	wild	mutation	wild	wild	wild
FUSCC15	67	Male	III	smokers	630	1	primary	29.321	mild hydronephrosis of the left kidney	（+）	mutation	mutation	wild	mutation	mutation	wild	wild	wild	mutation	mutation	wild	wild	wild	mutation	wild	mutation
FUSCC16	65	Male	II	never-smokers	240	1	primary	25.7117	/	/	mutation	mutation	wild	mutation	mutation	wild	wild	wild	wild	wild	wild	mutation	mutation	wild	wild	wild
FUSCC17	53	Male	II	smokers	1620	0	primary	29.7265	no	（+）	mutation	mutation	wild	mutation	wild	wild	mutation	wild	wild	wild	mutation	wild	mutation	wild	wild	wild
FUSCC18	73	Male	II	smokers	840	0	primary	21.9671	no	（+）	mutation	mutation	wild	mutation	wild	wild	mutation	wild	wild	wild	wild	wild	wild	wild	mutation	wild
FUSCC19	77	Male	III	smokers	840	0	recurrent	19.8141	no	（+）	mutation	mutation	wild	wild	mutation	mutation	wild	wild	wild	mutation	wild	wild	wild	wild	wild	wild
FUSCC20	66	Female	II	never-smokers	1920	0	primary	27.4077	no	（+）	mutation	mutation	wild	wild	mutation	wild	wild	wild	mutation	wild	mutation	wild	wild	wild	wild	wild
FUSCC21	66	Male	II	never-smokers	390	1	recurrent	23.7228	severe hydronephrosis of the right kidney	（+）	mutation	mutation	wild	wild	mutation	wild	wild	wild	wild	wild	mutation	wild	wild	wild	wild	wild
FUSCC22	84	Female	IV	never-smokers	630	1	recurrent	26.3779	no	（+）	mutation	mutation	wild	wild	mutation	wild	wild	wild	wild	wild	wild	wild	wild	wild	wild	wild
FUSCC23	62	Male	III	smokers	1170	1	primary	23.5102	hydronephrosis of the right kidney	（+）	mutation	mutation	wild	wild	wild	mutation	wild	mutation	mutation	wild	mutation	wild	wild	wild	wild	mutation
FUSCC24	68	Male	II	never-smokers	1500	0	recurrent	21.2245	no	（+）	mutation	mutation	wild	wild	wild	wild	wild	wild	wild	wild	wild	wild	wild	wild	wild	wild
FUSCC25	84	Male	II	smokers	540	1	primary	25.0762	no	（+）	mutation	wild	mutation	mutation	mutation	wild	mutation	wild	wild	mutation	wild	wild	wild	wild	wild	wild
FUSCC26	52	Male	III	never-smokers	1110	1	primary	26.5338	no	（+）	mutation	wild	mutation	mutation	wild	wild	wild	wild	wild	mutation	wild	wild	wild	wild	wild	mutation
FUSCC27	73	Male	III	never-smokers	690	1	recurrent	26.3465	no	（+）	mutation	wild	mutation	wild	mutation	wild	wild	wild	wild	wild	wild	wild	wild	wild	mutation	wild
FUSCC28	72	Male	III	smokers	480	1	primary	21.7181	no	（-）	mutation	wild	mutation	wild	wild	wild	wild	wild	mutation	wild	wild	wild	wild	wild	wild	wild
FUSCC29	66	Male	II	smokers	1620	0	primary	22.9421	/	（+）	mutation	wild	mutation	wild	wild	wild	wild	wild	wild	wild	wild	wild	wild	wild	wild	wild
FUSCC30	62	Male	III	never-smokers	0	/	recurrent	23.1206	no	（-）	mutation	wild	mutation	wild	wild	wild	wild	wild	wild	wild	wild	wild	wild	wild	wild	wild
FUSCC31	60	Male	III	smokers	900	1	recurrent	19.1516	Hydroureter, hydronephrosis, and dilatation of the renal calices on the right side	（+）	mutation	wild	mutation	wild	wild	wild	wild	wild	wild	wild	wild	wild	wild	wild	wild	wild
FUSCC32	73	Male	III	smokers	150	1	primary	23.1405	bilateral hydronephrosis	/	mutation	wild	mutation	wild	wild	wild	wild	wild	wild	wild	wild	wild	wild	wild	wild	wild
FUSCC33	67	Male	III	smokers	540	1	recurrent	21.7993	hydronephrosis of the right kidney	/	mutation	wild	wild	mutation	mutation	mutation	wild	mutation	wild	wild	wild	wild	wild	wild	wild	wild
FUSCC34	60	Male	III	never-smokers	930	0	primary	23.1084	hydronephrosis of the right kidney	（+）	mutation	wild	wild	mutation	mutation	wild	wild	wild	wild	wild	wild	wild	wild	wild	wild	wild
FUSCC35	53	Male	II	smokers	150	1	primary	20.9366	Hydroureter of the right kidney	（+）	mutation	wild	wild	mutation	wild	mutation	wild	wild	wild	wild	wild	wild	wild	wild	wild	wild
FUSCC36	69	Male	III	smokers	1530	1	primary	21.4844	Bilateral hydronephrosis and hydroureter	（+）	mutation	wild	wild	mutation	wild	wild	wild	mutation	mutation	wild	wild	wild	wild	wild	wild	wild
FUSCC37	68	Male	III	smokers	450	1	primary	19.6052	hydronephrosis of the right kidney	（+）	mutation	wild	wild	mutation	wild	wild	wild	mutation	wild	wild	wild	wild	wild	wild	wild	wild
FUSCC38	71	Male	II	never-smokers	960	1	primary	20.0773	hydronephrosis of the right kidney	（+）	mutation	wild	wild	mutation	wild	wild	wild	wild	wild	wild	wild	mutation	wild	wild	mutation	mutation
FUSCC39	67	Male	III	never-smokers	120	1	primary	26.2346	no	（+）	mutation	wild	wild	wild	mutation	wild	wild	wild	wild	wild	wild	mutation	wild	mutation	wild	wild
FUSCC40	73	Female	III	never-smokers	240	1	primary	23.4375	no	（+）	mutation	wild	wild	wild	wild	mutation	mutation	wild	wild	wild	wild	wild	wild	wild	wild	wild
FUSCC41	69	Male	II	never-smokers	390	1	primary	26.7229	/	/	mutation	wild	wild	wild	wild	mutation	wild	wild	wild	wild	mutation	wild	wild	wild	wild	wild
FUSCC42	67	Male	II	never-smokers	960	0	primary	24.2215	/	（+）	mutation	wild	wild	wild	wild	wild	mutation	wild	wild	wild	wild	wild	wild	wild	wild	wild
FUSCC43	69	Male	III	smokers	1500	1	recurrent	20.7612	no	（-）	mutation	wild	wild	wild	wild	wild	wild	wild	mutation	wild	wild	wild	mutation	wild	wild	wild
FUSCC44	56	Male	III	smokers	1380	0	primary	22.5981	hydronephrosis of the right kidney	/	mutation	wild	wild	wild	wild	wild	wild	wild	wild	wild	wild	wild	wild	wild	mutation	wild
FUSCC45	66	Male	II	never-smokers	840	1	primary	19.0311	no	/	wild	mutation	mutation	mutation	mutation	wild	wild	wild	wild	wild	wild	mutation	wild	wild	wild	wild
FUSCC46	79	Male	III	never-smokers	1440	0	recurrent	21.4844	hydronephrosis of the left kidney	（+）	wild	mutation	mutation	wild	mutation	wild	wild	mutation	mutation	wild	wild	mutation	mutation	wild	wild	wild
FUSCC47	67	Male	II	never-smokers	300	1	primary	23.7253	no	（+）	wild	mutation	mutation	wild	wild	mutation	wild	wild	mutation	wild	wild	wild	wild	mutation	wild	wild
FUSCC48	55	Male	II	never-smokers	1890	0	recurrent	35.3798	severe hydronephrosis of the left kidney	（+）	wild	mutation	mutation	wild	wild	wild	wild	wild	wild	mutation	wild	wild	wild	wild	wild	wild
FUSCC49	83	Male	II	smokers	1020	0	primary	21.875	no	（+）	wild	mutation	wild	mutation	mutation	mutation	wild	mutation	wild	wild	mutation	wild	mutation	mutation	wild	wild
FUSCC50	64	Male	II	smokers	1230	0	primary	27.0416	no	（+）	wild	mutation	wild	mutation	mutation	wild	wild	wild	wild	wild	wild	mutation	mutation	wild	wild	wild
FUSCC51	62	Male	II	smokers	1950	0	primary	24.8016	no	（-）	wild	mutation	wild	mutation	mutation	wild	wild	wild	wild	wild	wild	wild	wild	wild	wild	wild
FUSCC52	51	Male	II	never-smokers	360	1	primary	22.1453	no	（+）	wild	mutation	wild	mutation	wild	wild	mutation	wild	wild	wild	wild	wild	wild	wild	wild	wild
FUSCC53	65	Male	IV	smokers	1080	1	primary	18.2868	no	（+）	wild	mutation	wild	mutation	wild	wild	wild	wild	wild	wild	wild	wild	wild	wild	wild	wild
FUSCC54	63	Male	II	smokers	180	1	primary	22.8624	Mild hydronephrosis of the right kidney	（+）	wild	mutation	wild	wild	mutation	mutation	wild	wild	wild	mutation	mutation	mutation	wild	wild	wild	wild
FUSCC55	67	Male	II	never-smokers	870	1	primary	23.5294	no	（+）	wild	mutation	wild	wild	mutation	wild	mutation	wild	wild	wild	wild	wild	wild	wild	wild	wild
FUSCC56	64	Male	III	smokers	2190	0	primary	23.1206	no	（+）	wild	mutation	wild	wild	wild	wild	wild	mutation	mutation	mutation	wild	mutation	wild	wild	mutation	wild
FUSCC57	73	Female	III	never-smokers	30	1	primary	25.0762	hydronephrosis of the left kidney	（-）	wild	mutation	wild	wild	wild	wild	wild	mutation	wild	wild	wild	wild	wild	wild	wild	wild
FUSCC58	85	Female	III	smokers	660	0	recurrent	24	bilateral hydronephrosis	（-）	wild	mutation	wild	wild	wild	wild	wild	wild	wild	wild	wild	wild	wild	wild	wild	wild
FUSCC59	61	Male	III	smokers	330	1	primary	24.2215	hydronephrosis of the left renal pelvis	（-）	wild	wild	mutation	mutation	mutation	wild	mutation	wild	wild	wild	wild	wild	mutation	wild	wild	wild
FUSCC60	66	Female	III	never-smokers	1440	0	primary	24.7676	no	（-）	wild	wild	mutation	mutation	wild	wild	wild	mutation	mutation	wild	mutation	wild	wild	wild	wild	wild
FUSCC61	70	Male	II	smokers	1590	0	primary	23.8751	no	（-）	wild	wild	mutation	mutation	wild	wild	wild	mutation	wild	mutation	mutation	mutation	wild	wild	wild	mutation
FUSCC62	74	Male	II	never-smokers	90	1	recurrent	25.9516	/	/	wild	wild	mutation	mutation	wild	wild	wild	wild	wild	wild	wild	wild	wild	wild	wild	wild
FUSCC63	54	Male	II	smokers	1530	0	primary	23.8367	no	/	wild	wild	mutation	wild	wild	wild	wild	wild	wild	wild	wild	wild	wild	wild	wild	wild
FUSCC64	59	Male	II	smokers	960	1	recurrent	22.921	bilateral hydronephrosis	（+）	wild	wild	wild	mutation	wild	wild	wild	wild	wild	wild	wild	wild	wild	wild	wild	wild
FUSCC65	73	Male	II	never-smokers	1800	1	primary	21.4533	no	（+）	wild	wild	wild	wild	mutation	wild	wild	wild	wild	wild	wild	wild	wild	mutation	wild	wild
FUSCC66	61	Male	II	smokers	1320	0	recurrent	24.114	no	（+）	wild	wild	wild	wild	wild	mutation	wild	wild	wild	wild	wild	wild	wild	wild	wild	wild
FUSCC67	54	Male	III	smokers	240	1	recurrent	24.4898	no	（-）	wild	wild	wild	wild	wild	wild	wild	mutation	wild	wild	wild	wild	wild	wild	wild	wild
FUSCC68	61	Female	III	never-smokers	420	1	primary	24.7676	no	（+）	wild	wild	wild	wild	wild	wild	wild	wild	wild	wild	wild	wild	wild	wild	wild	wild
FUSCC69	61	Male	II	never-smokers	570	1	primary	21.4533	no	（+）	wild	wild	wild	wild	wild	wild	wild	wild	wild	wild	wild	wild	wild	mutation	wild	wild
FUSCC70	71	Male	II	never-smokers	1800	0	recurrent	20.6852	no	（-）	wild	wild	wild	wild	wild	wild	wild	wild	wild	wild	wild	wild	wild	wild	wild	wild
FUSCC71	62	Male	III	smokers	2280	0	recurrent	27.5482	hydronephrosis of the left kidney	（-）	wild	wild	wild	wild	wild	wild	wild	wild	wild	wild	wild	wild	wild	wild	wild	wild
FUSCC72	65	Male	II	never-smokers	870	1	primary	22.1453	no	（-）	wild	wild	wild	wild	wild	wild	wild	wild	wild	wild	wild	wild	wild	wild	wild	wild
FUSCC73	63	Male	II	smokers	2130	0	primary	24.2215	hydronephrosis of the left kidney	（+）	wild	wild	wild	wild	wild	wild	wild	wild	wild	wild	wild	wild	wild	mutation	wild	wild
FUSCC74	81	Male	III	never-smokers	780	1	primary	21.6128	no	（+）	wild	wild	wild	wild	wild	wild	wild	wild	wild	wild	wild	wild	wild	wild	wild	wild
FUSCC75	46	Male	II	smokers	960	1	recurrent	24.8016	no	（-）	wild	wild	wild	wild	wild	wild	wild	wild	wild	wild	wild	wild	wild	wild	wild	wild
