# Supplementary material for: Comprehensive Collection of Whole-Slide Images and Genomic Profiles for Patients with Bladder Cancer
Source: Sci Data. 2024 Jun 27;11:699. doi: 10.1038/s41597-024-03526-3 (PMC11211330; doi:10.1038/s41597-024-03526-3)
Supplement: Supplementary file 2 — Table S2. The details of WSIs and sequencing data [file 41597_2024_3526_MOESM2_ESM.xlsx]

## Sheet: Sheet1
Table S2. The details of WSIs and sequencing data.
Patients ID	The number of WSI	The name of WSIs	The name of sequencing data for bladder cancer	The name of sequencing data for germline
FUSCC01	2	FUSCC01A/FUSCC01B	FUSCC01.raw_1.fastq.gz/FUSCC01.raw_2.fastq.gz	FUSCC01-PBMC.raw_1.fastq.gz/FUSCC01-PBMC.raw_2.fastq.gz
FUSCC02	1	FUSCC02A	FUSCC02.raw_1.fastq.gz/FUSCC02.raw_2.fastq.gz	FUSCC02-PBMC.raw_1.fastq.gz/FUSCC02-PBMC.raw_2.fastq.gz
FUSCC03	2	FUSCC03A/FUSCC03B	FUSCC03.raw_1.fastq.gz/FUSCC03.raw_2.fastq.gz	FUSCC03-PBMC.raw_1.fastq.gz/FUSCC03-PBMC.raw_2.fastq.gz
FUSCC04	1	FUSCC04	FUSCC04.raw_1.fastq.gz/FUSCC04.raw_2.fastq.gz	FUSCC04-PBMC.raw_1.fastq.gz/FUSCC04-PBMC.raw_2.fastq.gz
FUSCC05	2	FUSCC05A/FUSCC05B	FUSCC05.raw_1.fastq.gz/FUSCC05.raw_2.fastq.gz	FUSCC05-PBMC.raw_1.fastq.gz/FUSCC05-PBMC.raw_2.fastq.gz
FUSCC06	2	FUSCC06A/FUSCC06B	FUSCC06.raw_1.fastq.gz/FUSCC06.raw_2.fastq.gz	FUSCC06-PBMC.raw_1.fastq.gz/FUSCC06-PBMC.raw_2.fastq.gz
FUSCC07	2	FUSCC07A/FUSCC07B	FUSCC07.raw_1.fastq.gz/FUSCC07.raw_2.fastq.gz	FUSCC07-PBMC.raw_1.fastq.gz/FUSCC07-PBMC.raw_2.fastq.gz
FUSCC08	2	FUSCC08A/FUSCC08B	FUSCC08.raw_1.fastq.gz/FUSCC08.raw_2.fastq.gz	FUSCC08-PBMC.raw_1.fastq.gz/FUSCC08-PBMC.raw_2.fastq.gz
FUSCC09	1	FUSCC09A	FUSCC09.raw_1.fastq.gz/FUSCC09.raw_2.fastq.gz	FUSCC09-PBMC.raw_1.fastq.gz/FUSCC09-PBMC.raw_2.fastq.gz
FUSCC10	2	FUSCC10A/FUSCC10B	FUSCC10.raw_1.fastq.gz/FUSCC10.raw_2.fastq.gz	FUSCC10-PBMC.raw_1.fastq.gz/FUSCC10-PBMC.raw_2.fastq.gz
FUSCC11	2	FUSCC11A/FUSCC11B	FUSCC11.raw_1.fastq.gz/FUSCC11.raw_2.fastq.gz	FUSCC11-PBMC.raw_1.fastq.gz/FUSCC11-PBMC.raw_2.fastq.gz
FUSCC12	2	FUSCC12A/FUSCC12B	FUSCC12.raw_1.fastq.gz/FUSCC12.raw_2.fastq.gz	FUSCC12-PBMC.raw_1.fastq.gz/FUSCC12-PBMC.raw_2.fastq.gz
FUSCC13	2	FUSCC13A/FUSCC13B	FUSCC13.raw_1.fastq.gz/FUSCC13.raw_2.fastq.gz	FUSCC13-PBMC.raw_1.fastq.gz/FUSCC13-PBMC.raw_2.fastq.gz
FUSCC14	1	FUSCC14A	FUSCC14.raw_1.fastq.gz/FUSCC14.raw_2.fastq.gz	FUSCC14-PBMC.raw_1.fastq.gz/FUSCC14-PBMC.raw_2.fastq.gz
FUSCC15	2	FUSCC15A/FUSCC15B	FUSCC15.raw_1.fastq.gz/FUSCC15.raw_2.fastq.gz	FUSCC15-PBMC.raw_1.fastq.gz/FUSCC15-PBMC.raw_2.fastq.gz
FUSCC16	1	FUSCC16A	FUSCC16.raw_1.fastq.gz/FUSCC16.raw_2.fastq.gz	FUSCC16-PBMC.raw_1.fastq.gz/FUSCC16-PBMC.raw_2.fastq.gz
FUSCC17	1	FUSCC17A	FUSCC17.raw_1.fastq.gz/FUSCC17.raw_2.fastq.gz	FUSCC17-PBMC.raw_1.fastq.gz/FUSCC17-PBMC.raw_2.fastq.gz
FUSCC18	2	FUSCC18A/FUSCC18B	FUSCC18.raw_1.fastq.gz/FUSCC18.raw_2.fastq.gz	FUSCC18-PBMC.raw_1.fastq.gz/FUSCC18-PBMC.raw_2.fastq.gz
FUSCC19	1	FUSCC19A	FUSCC19.raw_1.fastq.gz/FUSCC19.raw_2.fastq.gz	FUSCC19-PBMC.raw_1.fastq.gz/FUSCC19-PBMC.raw_2.fastq.gz
FUSCC20	1	FUSCC20A	FUSCC20.raw_1.fastq.gz/FUSCC20.raw_2.fastq.gz	FUSCC20-PBMC.raw_1.fastq.gz/FUSCC20-PBMC.raw_2.fastq.gz
FUSCC21	1	FUSCC21A	FUSCC21.raw_1.fastq.gz/FUSCC21.raw_2.fastq.gz	FUSCC21-PBMC.raw_1.fastq.gz/FUSCC21-PBMC.raw_2.fastq.gz
FUSCC22	2	FUSCC22A/FUSCC22B	FUSCC22.raw_1.fastq.gz/FUSCC22.raw_2.fastq.gz	FUSCC22-PBMC.raw_1.fastq.gz/FUSCC22-PBMC.raw_2.fastq.gz
FUSCC23	1	FUSCC23A	FUSCC23.raw_1.fastq.gz/FUSCC23.raw_2.fastq.gz	FUSCC23-PBMC.raw_1.fastq.gz/FUSCC23-PBMC.raw_2.fastq.gz
FUSCC24	2	FUSCC24A/FUSCC24B	FUSCC24.raw_1.fastq.gz/FUSCC24.raw_2.fastq.gz	FUSCC24-PBMC.raw_1.fastq.gz/FUSCC24-PBMC.raw_2.fastq.gz
FUSCC25	1	FUSCC25A	FUSCC25.raw_1.fastq.gz/FUSCC25.raw_2.fastq.gz	FUSCC25-PBMC.raw_1.fastq.gz/FUSCC25-PBMC.raw_2.fastq.gz
FUSCC26	1	FUSCC26A	FUSCC26.raw_1.fastq.gz/FUSCC26.raw_2.fastq.gz	FUSCC26-PBMC.raw_1.fastq.gz/FUSCC26-PBMC.raw_2.fastq.gz
FUSCC27	2	FUSCC27A/FUSCC27B	FUSCC27.raw_1.fastq.gz/FUSCC27.raw_2.fastq.gz	FUSCC27-PBMC.raw_1.fastq.gz/FUSCC27-PBMC.raw_2.fastq.gz
FUSCC28	2	FUSCC28A/FUSCC28B	FUSCC28.raw_1.fastq.gz/FUSCC28.raw_2.fastq.gz	FUSCC28-PBMC.raw_1.fastq.gz/FUSCC28-PBMC.raw_2.fastq.gz
FUSCC29	2	FUSCC29A/FUSCC29B	FUSCC29.raw_1.fastq.gz/FUSCC29.raw_2.fastq.gz	FUSCC29-PBMC.raw_1.fastq.gz/FUSCC29-PBMC.raw_2.fastq.gz
FUSCC30	2	FUSCC30A/FUSCC30B	FUSCC30.raw_1.fastq.gz/FUSCC30.raw_2.fastq.gz	FUSCC30-PBMC.raw_1.fastq.gz/FUSCC30-PBMC.raw_2.fastq.gz
FUSCC31	1	FUSCC31A	FUSCC31.raw_1.fastq.gz/FUSCC31.raw_2.fastq.gz	FUSCC31-PBMC.raw_1.fastq.gz/FUSCC31-PBMC.raw_2.fastq.gz
FUSCC32	1	FUSCC32A	FUSCC32.raw_1.fastq.gz/FUSCC32.raw_2.fastq.gz	FUSCC32-PBMC.raw_1.fastq.gz/FUSCC32-PBMC.raw_2.fastq.gz
FUSCC33	2	FUSCC33A/FUSCC33B	FUSCC33.raw_1.fastq.gz/FUSCC33.raw_2.fastq.gz	FUSCC33-PBMC.raw_1.fastq.gz/FUSCC33-PBMC.raw_2.fastq.gz
FUSCC34	1	FUSCC34A	FUSCC34.raw_1.fastq.gz/FUSCC34.raw_2.fastq.gz	FUSCC34-PBMC.raw_1.fastq.gz/FUSCC34-PBMC.raw_2.fastq.gz
FUSCC35	1	FUSCC35A	FUSCC35.raw_1.fastq.gz/FUSCC35.raw_2.fastq.gz	FUSCC35-PBMC.raw_1.fastq.gz/FUSCC35-PBMC.raw_2.fastq.gz
FUSCC36	1	FUSCC36A	FUSCC36.raw_1.fastq.gz/FUSCC36.raw_2.fastq.gz	FUSCC36-PBMC.raw_1.fastq.gz/FUSCC36-PBMC.raw_2.fastq.gz
FUSCC37	1	FUSCC37A	FUSCC37.raw_1.fastq.gz/FUSCC37.raw_2.fastq.gz	FUSCC37-PBMC.raw_1.fastq.gz/FUSCC37-PBMC.raw_2.fastq.gz
FUSCC38	2	FUSCC38A/FUSCC38B	FUSCC38.raw_1.fastq.gz/FUSCC38.raw_2.fastq.gz	FUSCC38-PBMC.raw_1.fastq.gz/FUSCC38-PBMC.raw_2.fastq.gz
FUSCC39	1	FUSCC39A	FUSCC39.raw_1.fastq.gz/FUSCC39.raw_2.fastq.gz	FUSCC39-PBMC.raw_1.fastq.gz/FUSCC39-PBMC.raw_2.fastq.gz
FUSCC40	2	FUSCC40A/FUSCC40B	FUSCC40.raw_1.fastq.gz/FUSCC40.raw_2.fastq.gz	FUSCC40-PBMC.raw_1.fastq.gz/FUSCC40-PBMC.raw_2.fastq.gz
FUSCC41	1	FUSCC41A	FUSCC41.raw_1.fastq.gz/FUSCC41.raw_2.fastq.gz	FUSCC41-PBMC.raw_1.fastq.gz/FUSCC41-PBMC.raw_2.fastq.gz
FUSCC42	2	FUSCC42A/FUSCC42B	FUSCC42.raw_1.fastq.gz/FUSCC42.raw_2.fastq.gz	FUSCC42-PBMC.raw_1.fastq.gz/FUSCC42-PBMC.raw_2.fastq.gz
FUSCC43	1	FUSCC43A	FUSCC43.raw_1.fastq.gz/FUSCC43.raw_2.fastq.gz	FUSCC43-PBMC.raw_1.fastq.gz/FUSCC43-PBMC.raw_2.fastq.gz
FUSCC44	2	FUSCC44A/FUSCC44B	FUSCC44.raw_1.fastq.gz/FUSCC44.raw_2.fastq.gz	FUSCC44-PBMC.raw_1.fastq.gz/FUSCC44-PBMC.raw_2.fastq.gz
FUSCC45	1	FUSCC45A	FUSCC45.raw_1.fastq.gz/FUSCC45.raw_2.fastq.gz	FUSCC45-PBMC.raw_1.fastq.gz/FUSCC45-PBMC.raw_2.fastq.gz
FUSCC46	2	FUSCC46A/FUSCC46B	FUSCC46.raw_1.fastq.gz/FUSCC46.raw_2.fastq.gz	FUSCC46-PBMC.raw_1.fastq.gz/FUSCC46-PBMC.raw_2.fastq.gz
FUSCC47	2	FUSCC47A/FUSCC47B	FUSCC47.raw_1.fastq.gz/FUSCC47.raw_2.fastq.gz	FUSCC47-PBMC.raw_1.fastq.gz/FUSCC47-PBMC.raw_2.fastq.gz
FUSCC48	1	FUSCC48A	FUSCC48.raw_1.fastq.gz/FUSCC48.raw_2.fastq.gz	FUSCC48-PBMC.raw_1.fastq.gz/FUSCC48-PBMC.raw_2.fastq.gz
FUSCC49	2	FUSCC49A/FUSCC49B	FUSCC49.raw_1.fastq.gz/FUSCC49.raw_2.fastq.gz	FUSCC49-PBMC.raw_1.fastq.gz/FUSCC49-PBMC.raw_2.fastq.gz
FUSCC50	1	FUSCC50A	FUSCC50.raw_1.fastq.gz/FUSCC50.raw_2.fastq.gz	FUSCC50-PBMC.raw_1.fastq.gz/FUSCC50-PBMC.raw_2.fastq.gz
FUSCC51	2	FUSCC51A/FUSCC51B	FUSCC51.raw_1.fastq.gz/FUSCC51.raw_2.fastq.gz	FUSCC51-PBMC.raw_1.fastq.gz/FUSCC51-PBMC.raw_2.fastq.gz
FUSCC52	1	FUSCC52A	FUSCC52.raw_1.fastq.gz/FUSCC52.raw_2.fastq.gz	FUSCC52-PBMC.raw_1.fastq.gz/FUSCC52-PBMC.raw_2.fastq.gz
FUSCC53	2	FUSCC53A/FUSCC53B	FUSCC53.raw_1.fastq.gz/FUSCC53.raw_2.fastq.gz	FUSCC53-PBMC.raw_1.fastq.gz/FUSCC53-PBMC.raw_2.fastq.gz
FUSCC54	1	FUSCC54A	FUSCC54.raw_1.fastq.gz/FUSCC54.raw_2.fastq.gz	FUSCC54-PBMC.raw_1.fastq.gz/FUSCC54-PBMC.raw_2.fastq.gz
FUSCC55	2	FUSCC55A/FUSCC55B	FUSCC55.raw_1.fastq.gz/FUSCC55.raw_2.fastq.gz	FUSCC55-PBMC.raw_1.fastq.gz/FUSCC55-PBMC.raw_2.fastq.gz
FUSCC56	1	FUSCC56A	FUSCC56.raw_1.fastq.gz/FUSCC56.raw_2.fastq.gz	FUSCC56-PBMC.raw_1.fastq.gz/FUSCC56-PBMC.raw_2.fastq.gz
FUSCC57	1	FUSCC57A	FUSCC57.raw_1.fastq.gz/FUSCC57.raw_2.fastq.gz	FUSCC57-PBMC.raw_1.fastq.gz/FUSCC57-PBMC.raw_2.fastq.gz
FUSCC58	1	FUSCC58A	FUSCC58.raw_1.fastq.gz/FUSCC58.raw_2.fastq.gz	FUSCC58-PBMC.raw_1.fastq.gz/FUSCC58-PBMC.raw_2.fastq.gz
FUSCC59	2	FUSCC59A/FUSCC59B	FUSCC59.raw_1.fastq.gz/FUSCC59.raw_2.fastq.gz	FUSCC59-PBMC.raw_1.fastq.gz/FUSCC59-PBMC.raw_2.fastq.gz
FUSCC60	2	FUSCC60A/FUSCC60B	FUSCC60.raw_1.fastq.gz/FUSCC60.raw_2.fastq.gz	FUSCC60-PBMC.raw_1.fastq.gz/FUSCC60-PBMC.raw_2.fastq.gz
FUSCC61	1	FUSCC61A	FUSCC61.raw_1.fastq.gz/FUSCC61.raw_2.fastq.gz	FUSCC61-PBMC.raw_1.fastq.gz/FUSCC61-PBMC.raw_2.fastq.gz
FUSCC62	2	FUSCC62A/FUSCC62B	FUSCC62.raw_1.fastq.gz/FUSCC62.raw_2.fastq.gz	FUSCC62-PBMC.raw_1.fastq.gz/FUSCC62-PBMC.raw_2.fastq.gz
FUSCC63	1	FUSCC63A	FUSCC63.raw_1.fastq.gz/FUSCC63.raw_2.fastq.gz	FUSCC63-PBMC.raw_1.fastq.gz/FUSCC63-PBMC.raw_2.fastq.gz
FUSCC64	1	FUSCC64A	FUSCC64.raw_1.fastq.gz/FUSCC64.raw_2.fastq.gz	FUSCC64-PBMC.raw_1.fastq.gz/FUSCC64-PBMC.raw_2.fastq.gz
FUSCC65	1	FUSCC65A	FUSCC65.raw_1.fastq.gz/FUSCC65.raw_2.fastq.gz	FUSCC65-PBMC.raw_1.fastq.gz/FUSCC65-PBMC.raw_2.fastq.gz
FUSCC66	2	FUSCC66A/FUSCC66B	FUSCC66.raw_1.fastq.gz/FUSCC66.raw_2.fastq.gz	FUSCC66-PBMC.raw_1.fastq.gz/FUSCC66-PBMC.raw_2.fastq.gz
FUSCC67	2	FUSCC67A/FUSCC67B	FUSCC67.raw_1.fastq.gz/FUSCC67.raw_2.fastq.gz	FUSCC67-PBMC.raw_1.fastq.gz/FUSCC67-PBMC.raw_2.fastq.gz
FUSCC68	1	FUSCC68A	FUSCC68.raw_1.fastq.gz/FUSCC68.raw_2.fastq.gz	FUSCC68-PBMC.raw_1.fastq.gz/FUSCC68-PBMC.raw_2.fastq.gz
FUSCC69	2	FUSCC69A/FUSCC69B	FUSCC69.raw_1.fastq.gz/FUSCC69.raw_2.fastq.gz	FUSCC69-PBMC.raw_1.fastq.gz/FUSCC69-PBMC.raw_2.fastq.gz
FUSCC70	1	FUSCC70A	FUSCC70.raw_1.fastq.gz/FUSCC70.raw_2.fastq.gz	FUSCC70-PBMC.raw_1.fastq.gz/FUSCC70-PBMC.raw_2.fastq.gz
FUSCC71	1	FUSCC71A	FUSCC71.raw_1.fastq.gz/FUSCC71.raw_2.fastq.gz	FUSCC71-PBMC.raw_1.fastq.gz/FUSCC71-PBMC.raw_2.fastq.gz
FUSCC72	1	FUSCC72A	FUSCC72.raw_1.fastq.gz/FUSCC72.raw_2.fastq.gz	FUSCC72-PBMC.raw_1.fastq.gz/FUSCC72-PBMC.raw_2.fastq.gz
FUSCC73	2	FUSCC73A/FUSCC73B	FUSCC73.raw_1.fastq.gz/FUSCC73.raw_2.fastq.gz	FUSCC73-PBMC.raw_1.fastq.gz/FUSCC73-PBMC.raw_2.fastq.gz
FUSCC74	1	FUSCC74A	FUSCC74.raw_1.fastq.gz/FUSCC74.raw_2.fastq.gz	FUSCC74-PBMC.raw_1.fastq.gz/FUSCC74-PBMC.raw_2.fastq.gz
FUSCC75	2	FUSCC75A/FUSCC75B	FUSCC75.raw_1.fastq.gz/FUSCC75.raw_2.fastq.gz	FUSCC75-PBMC.raw_1.fastq.gz/FUSCC75-PBMC.raw_2.fastq.gz
